# Supplementary material for: A strong construction of S-box using Mandelbrot set an image encryption scheme
Source: PeerJ Comput Sci. 2022 Sep 9;8:e892. doi: 10.7717/peerj-cs.892 (PMC9575852; doi:10.7717/peerj-cs.892)
Supplement: Supplemental Information 1 [file peerj-cs-08-892-s001.txt]

col=1000;
m=2860;
cx=0.9;
cy=-0.3;
l=-1.5;
x=linspace(cx-l,cx+l,m);
y=linspace(cy-l,cy+l,m);
[X,Y]=meshgrid(x,y);
C= 29.9158+58.905*i;
Z=X+i*Y;
for k=1:col
Z(k+1)=Z(k)^2+C;
end
XX=mod(floor(real(Z*10000)),256);
%select unique numbers b/w 0-256 %
X2=unique(XX,'stable');
B = X2(round(X2(:)) == (X2(:)));
K1=uint8(B)'
K=0:255;
% Permutation  %
Permuted_Sbox=K1(randperm(length(K1)));
K2=uint8(Permuted_Sbox)'
% 2nd Permutation %
Permuted_Sbox=K2(randperm(length(K2)));
K3=uint8(Permuted_Sbox)'
Nf= nonlinear(K,K3,8)
Permuted_S_box_Non_linearity=mean(Nf)
