# Supplementary material for: A strong construction of S-box using Mandelbrot set an image encryption scheme
Source: PeerJ Comput Sci. 2022 Sep 9;8:e892. doi: 10.7717/peerj-cs.892 (PMC9575852; doi:10.7717/peerj-cs.892)
Supplement: Supplemental Information 2 [file peerj-cs-08-892-s002.txt]

%Image encryption using mandelbrot generated S-box 
clc;
close all;
clear all; 
 %%%% Read an image %%%%
tic
I = imread('lena.bmp');  
figure;
imhist(I)
imshow(I);

%%% S-box Implemetation %%%%

h=size(I);  %%% Image Size %%%

%%% S-box %%%
sbox=[188	111	117	17	175	20	104	142	171	252	237	191	97	51	66	110
148	81	211	185	58	189	38	221	155	108	109	22	114	93	153	255
235	210	122	8	25	150	29	90	57	159	196	182	199	209	95	102
154	35	123	126	36	34	200	69	162	89	40	193	161	50	14	228
158	77	241	27	227	133	116	100	45	67	47	112	125	12	30	118
179	151	178	85	231	249	236	146	119	177	215	78	147	53	33	101
2	54	92	23	84	251	64	136	203	233	248	28	140	169	247	208
94	239	224	202	244	87	76	10	72	229	186	183	42	204	198	250
96	217	172	197	143	74	80	43	18	207	141	201	75	26	157	135
39	163	205	9	107	13	190	83	174	5	11	60	168	213	99	219
240	56	79	245	180	226	19	16	167	225	6	128	71	216	206	52
88	156	70	222	246	55	37	65	242	131	243	139	105	134	103	212
62	132	63	120	170	138	165	184	160	121	41	176	218	31	149	32
192	181	49	173	214	59	238	234	4	230	137	7	24	144	220	106
98	127	194	152	44	86	253	124	1	68	3	82	223	15	195	113
145	21	129	232	73	254	130	166	48	0	115	164	187	61	46	91 ];

%Place 256 values into 16*16 matirx
sbox1=reshape(sbox,16,16);

for i=1:h(1)
    for j=1:h(2)
        for k=1:h(3)
                c=dec2bin(I(i,j,k),8);
                d=[c(1) c(2) c(3) c(4)];%LSB
                e=[c(5) c(6) c(7) c(8)]; %MSBs
                f=bin2dec(d);   % Row index
                g=bin2dec(e);   % Column Index
                I(i,j,k)=sbox1(f+1,g+1); % Replacing values from table to image pixels
        end
 end
end
I;
figure; 
imshow(I);  
n =size(I,1)*size(I,2)*size(I,3); 
level =0; 
s=10; 
r=3.55; 
b=0.25; 
x0=1.1840000001; 
y0=1.362700000; 
z0=1.2519000001; 
h=0.001;
[x,y,z]=chenli(n,level,s,r,b,x0,y0,z0,h); 
drawnow; 
 
% rounding values 
X=10*x-round(10*x); 
Y=10*y-round(10*y); 
Z=10*z-round(10*z); 
drawnow; 
 
% % 
[X1,lx]=sort(X); 
[Y1,ly]=sort(Y); 
[Z1,lz]=sort(Z); 
drawnow; 
%  
% % 
A=I(:,:,1);
B=I(:,:,2); 
C=I(:,:,3); 
A=repmat(A,3);
B=repmat(B,3);
C=repmat(C,3);
A1=reshape(A,1,[]);
B1=reshape(B,1,[]); 
C1=reshape(C,1,[]); 

A2(1:n)=A1(lx); 
B2(1:n)=B1(ly); 
C2(1:n)=C1(lz); 

A2=repmat(A2,1,3);
B2=repmat(B2,1,3);
C2=repmat(C2,1,3);

% A3=reshape(A2,1,[]);
% B3=reshape(B2,1,[]); 
% C3=reshape(C2,1,[]);

A3=reshape(A2,size(A,1),size(A,2)); 
B3=reshape(B2,size(B,1),size(B,2)); 
C3=reshape(C2,size(C,1),size(C,2)); 

drawnow; 

% 
 
figure; 
A3=A3(1:512,1:512);
B3=B3(1:512,1:512);
C3=C3(1:512,1:512);
% 
% I5(:,:,1)=A3; 
% I5(:,:,2)=B3; 
% I5(:,:,3)=C3;
%red layer
I5=A3; 
% I5(:,:,2)=B3; 
% I5(:,:,3)=C3;


zz=randi([0,255],512,512);
%zz=repmat(zz,1,3)
zz1=randi([0,255],512,512);
zz1=uint8(zz1);
zz=uint8(zz);
zzz=bitxor(zz,I5);
zzz1=bitxor(zzz,zz1);
imhist(zzz1)
zz2R=reshape(zzz1(randperm(numel(zzz1))),size(zzz1));
figure;
imshow(zz2R);
c=entropy(zz2R)
imsave
 
%Green Layer

I6=B3;
zz=randi([0,255],512,512);
%zz=repmat(zz,1,3)
zz1=randi([0,255],512,512);
zz1=uint8(zz1);
zz=uint8(zz);
zzz=bitxor(zz,I6);
zzz1=bitxor(zzz,zz1);
imhist(zzz1)
zz2G=reshape(zzz1(randperm(numel(zzz1))),size(zzz1));
figure;
imshow(zz2G)
c=entropy(zz2G);
imsave

%blue layer
I7=C3;
zz=randi([0,255],512,512);
%zz=repmat(zz,1,3)
zz1=randi([0,255],512,512);
zz1=uint8(zz1);
zz=uint8(zz);
zzz=bitxor(zz,I7);
zzz1=bitxor(zzz,zz1);
imhist(zzz1);
zz2B=reshape(zzz1(randperm(numel(zzz1))),size(zzz1));
figure;
imshow(zz2B)
c=entropy(zz2B)
imsave

Encrypted_Image=cat(3,zz2R,zz2G,zz2B)
imshow(Encrypted_Image)
imsave
toc
